# Supplementary material for: The Fate of Antibiotic Resistance Genes and Their Influential Factors During Large-Scale Cattle Manure Composting
Source: Toxics. 2026 May 13;14(5):428. doi: 10.3390/toxics14050428 (PMC13211389; doi:10.3390/toxics14050428)
Supplement: Supplementary file 1 [file toxics-14-00428-s001.zip]

Archive with 1 entries (1 files):
- toxics-4265850-supplementary-new.pdf
